# Supplementary material for: 4,6-Dihy­droxy-4,6-dimethyl-1,3-diazinane-2-thione
Source: Acta Crystallogr Sect E Struct Rep Online. 2011 Aug 11;67(Pt 9):o2293. doi: 10.1107/S160053681103145X (PMC3200700; doi:10.1107/S160053681103145X)
Supplement: Supplementary file 2 [file e-67-o2293-Isup2.hkl]

# 
# h,k,l, Fc-squared, Fo-squared, sigma(Fo-squared) and status flag 
# 
data_I
_shelx_title ' A in P-1' 
_shelx_refln_list_code          4 
_shelx_F_calc_maximum       67.17 
_exptl_crystal_F_000       188.00 
_reflns_d_resolution_high  0.7828 
 
loop_ 
 _symmetry_equiv_pos_as_xyz 
 'x, y, z' 
 '-x, -y, -z' 
 
_cell_length_a     5.2425 
_cell_length_b     8.7047 
_cell_length_c     9.4370 
_cell_angle_alpha  74.812 
_cell_angle_beta   88.670 
_cell_angle_gamma  79.708 
 
_shelx_F_squared_multiplier     1.000 
 
loop_ 
 _refln_index_h 
 _refln_index_k 
 _refln_index_l 
 _refln_F_squared_calc 
 _refln_F_squared_meas 
 _refln_F_squared_sigma 
 _refln_observed_status 
   1   0   0      378.96      410.40      3.01 o 
   2   0   0     3130.75     3361.43     17.93 o 
   4   0   0       54.35       57.88      1.35 o 
   5   0   0        6.64        8.96      0.51 o 
   6   0   0        0.17       -0.41      0.54 o 
  -6   1   0        0.29        0.25      0.34 o 
  -5   1   0       93.31       89.33      1.26 o 
  -4   1   0        9.92       12.17      0.49 o 
  -3   1   0      573.06      593.05      5.17 o 
  -2   1   0      607.56      623.69      3.54 o 
  -1   1   0      552.81      575.15      3.39 o 
   0   1   0     1124.58     1143.77      5.37 o 
   1   1   0      175.61      149.00      0.97 o 
   2   1   0        1.71        0.95      0.19 o 
   3   1   0      260.73      270.93      2.72 o 
   4   1   0       53.57       63.38      1.16 o 
   5   1   0      171.49      167.91      2.56 o 
   6   1   0        0.00        0.65      0.67 o 
  -6   2   0        6.66        6.42      0.75 o 
  -5   2   0       17.14       18.83      0.66 o 
  -4   2   0      233.92      228.05      1.96 o 
  -3   2   0      425.14      472.74      5.30 o 
  -2   2   0       90.94       75.34      0.79 o 
  -1   2   0       20.52       22.28      0.38 o 
   0   2   0     1620.72     1716.97      9.26 o 
   1   2   0     1894.97     2136.54     14.65 o 
   2   2   0      211.95      217.53      1.51 o 
   4   2   0      185.08      193.03      1.74 o 
   5   2   0      117.37      108.34      1.38 o 
   6   2   0       37.94       42.24      0.98 o 
  -5   3   0       18.22       18.02      0.91 o 
  -4   3   0      251.25      247.36      2.11 o 
  -3   3   0       19.02       17.16      0.61 o 
  -2   3   0      179.22      189.26      1.49 o 
  -1   3   0      134.32      129.72      1.79 o 
   0   3   0      241.24      230.31      1.51 o 
   1   3   0      687.46      702.89      5.37 o 
   2   3   0      103.66      101.35      0.97 o 
   3   3   0      367.15      377.36      2.54 o 
   4   3   0       75.17       78.64      1.07 o 
   5   3   0       17.03       16.61      0.66 o 
   6   3   0       14.77       14.23      0.70 o 
  -5   4   0       21.37       20.64      2.69 o 
  -4   4   0        0.43        0.40      0.32 o 
  -3   4   0       42.86       42.95      0.78 o 
  -2   4   0       26.75       21.46      0.50 o 
  -1   4   0       41.89       42.59      0.67 o 
   0   4   0      104.76      107.14      1.01 o 
   1   4   0     1721.84     1835.01     14.84 o 
   2   4   0       34.03       43.52      0.66 o 
   3   4   0      222.99      233.42      1.85 o 
   4   4   0        1.58        2.45      0.34 o 
   5   4   0       88.08       84.76      1.81 o 
   6   4   0        1.69        2.24      0.54 o 
  -5   5   0        0.15        1.32      1.01 o 
  -4   5   0       23.67       24.73      0.99 o 
  -3   5   0       12.26       12.90      0.58 o 
  -2   5   0      122.93      118.13      1.21 o 
  -1   5   0       97.17       97.58      1.37 o 
   0   5   0        0.01        0.13      0.24 o 
   1   5   0      246.93      235.32      1.80 o 
   2   5   0      203.69      181.44      1.53 o 
   3   5   0       14.70       15.73      0.54 o 
   4   5   0       31.70       29.94      0.74 o 
   5   5   0       48.85       48.85      1.27 o 
   6   5   0        0.59        0.62      0.52 o 
  -4   6   0       12.35       14.67      1.98 o 
  -3   6   0       22.63       24.45      0.99 o 
  -2   6   0       58.15       56.00      0.87 o 
  -1   6   0      146.82      143.93      1.41 o 
   0   6   0       14.31       13.41      0.52 o 
   1   6   0        0.05       -0.11      0.34 o 
   2   6   0       92.12       87.56      1.07 o 
   3   6   0       94.97       94.67      1.15 o 
   4   6   0        8.46        8.53      0.83 o 
   5   6   0        0.29       -0.08      0.46 o 
   6   6   0       19.19       17.04      1.00 o 
  -4   7   0        6.84        6.21      0.75 o 
  -3   7   0       30.58       31.43      1.16 o 
  -2   7   0        2.77        2.51      0.78 o 
  -1   7   0        9.97        9.85      0.49 o 
   0   7   0      124.16      116.72      1.36 o 
   1   7   0      113.77      109.36      1.31 o 
   2   7   0        2.13        1.79      0.35 o 
   3   7   0       80.29       79.27      1.52 o 
   4   7   0       49.08       50.22      1.33 o 
   5   7   0        0.96        0.55      0.50 o 
  -3   8   0       27.50       24.90      1.34 o 
  -2   8   0       22.23       21.44      1.05 o 
  -1   8   0        0.16       -0.05      0.80 o 
   0   8   0       26.44       26.83      0.76 o 
   1   8   0       52.88       52.99      1.03 o 
   2   8   0       11.48       11.19      0.87 o 
   3   8   0        9.37        9.25      0.77 o 
   4   8   0        3.86        4.05      0.66 o 
   5   8   0       78.81       80.38      1.80 o 
  -2   9   0        2.62        1.87      0.61 o 
  -1   9   0       10.44       10.46      0.91 o 
   0   9   0       34.37       33.78      0.90 o 
   1   9   0        4.36        4.62      0.58 o 
   2   9   0       76.61       75.04      1.59 o 
   3   9   0       64.49       62.39      1.55 o 
   4   9   0        0.00       -0.33      0.54 o 
  -1  10   0        4.90        4.39      1.79 o 
   0  10   0       36.93       41.00      1.98 o 
   1  10   0       26.86       30.69      1.09 o 
   2  10   0       32.28       35.02      1.20 o 
   3  10   0       35.66       36.40      1.28 o 
  -3 -10   1       49.15       50.16      1.46 o 
  -2 -10   1       35.95       36.24      1.30 o 
  -1 -10   1        0.45        2.88      0.90 o 
   0 -10   1        6.49        6.05      2.45 o 
  -4  -9   1       23.57       24.50      1.13 o 
  -3  -9   1        0.16       -0.14      0.80 o 
  -2  -9   1       47.49       46.84      1.29 o 
  -1  -9   1       71.54       72.45      1.28 o 
   0  -9   1        0.05        0.05      1.51 o 
   1  -9   1        2.10        1.79      0.64 o 
   2  -9   1        2.57        2.12      0.67 o 
  -5  -8   1       37.34       34.11      1.28 o 
  -4  -8   1       59.96       56.74      1.45 o 
  -3  -8   1        3.12        3.94      0.71 o 
  -2  -8   1        0.22        0.50      0.34 o 
  -1  -8   1        4.20        5.90      0.50 o 
   0  -8   1       88.32       86.08      1.25 o 
   1  -8   1       32.91       29.25      1.20 o 
   2  -8   1       21.75       20.99      1.51 o 
   3  -8   1        7.87        9.41      1.72 o 
  -5  -7   1       13.94       14.52      0.98 o 
  -4  -7   1       28.30       28.17      1.07 o 
  -3  -7   1       43.17       50.23      0.96 o 
  -2  -7   1       73.98       67.34      1.08 o 
  -1  -7   1       24.16       20.01      0.74 o 
   0  -7   1      247.54      242.83      2.10 o 
   1  -7   1       16.30       15.10      0.87 o 
   2  -7   1        1.13        1.09      0.50 o 
   3  -7   1       37.53       34.88      1.37 o 
   4  -7   1       32.77       35.64      1.37 o 
  -6  -6   1       10.28       10.52      1.23 o 
  -5  -6   1       33.31       33.91      1.18 o 
  -4  -6   1        5.22        4.18      0.52 o 
  -3  -6   1       13.74       13.65      0.58 o 
  -2  -6   1       74.86       70.89      1.15 o 
  -1  -6   1      129.60      136.38      1.43 o 
   0  -6   1       19.97       17.27      0.56 o 
   1  -6   1       49.75       50.21      0.79 o 
   2  -6   1      120.67      117.42      2.45 o 
   3  -6   1        5.14        4.81      1.06 o 
   4  -6   1       16.26       14.89      0.93 o 
  -6  -5   1        7.65        7.88      1.04 o 
  -5  -5   1        5.15        4.56      0.47 o 
  -4  -5   1      562.23      561.03      3.82 o 
  -3  -5   1        3.77        5.07      0.38 o 
  -2  -5   1      315.75      335.85      2.41 o 
   0  -5   1      443.13      431.95      2.80 o 
   1  -5   1        0.57        1.20      0.22 o 
   2  -5   1      138.98      132.02      1.22 o 
   3  -5   1        0.02       -0.22      0.38 o 
   4  -5   1       55.92       56.18      2.64 o 
   5  -5   1        2.58        2.83      0.60 o 
  -6  -4   1       23.48       24.20      1.46 o 
  -5  -4   1        8.21        9.27      0.56 o 
  -4  -4   1      108.51      109.07      1.31 o 
  -3  -4   1        0.58        0.27      0.24 o 
  -2  -4   1      104.59      117.44      1.17 o 
  -1  -4   1      408.68      455.94      2.84 o 
   0  -4   1      889.63      991.13      5.31 o 
   1  -4   1      863.64      865.12      4.74 o 
   2  -4   1      155.51      165.70      2.69 o 
   3  -4   1      103.06       98.21      1.08 o 
   4  -4   1        4.96        5.04      0.58 o 
   5  -4   1        0.06       -0.10      0.68 o 
  -6  -3   1        0.60        1.30      0.47 o 
  -5  -3   1        0.01       -0.12      0.32 o 
  -4  -3   1      519.38      533.61      3.53 o 
  -3  -3   1      634.58      648.18      3.89 o 
  -2  -3   1     1516.41     1627.20      8.64 o 
  -1  -3   1      668.41      714.84      3.98 o 
   0  -3   1      107.56      110.10      0.94 o 
   1  -3   1      247.38      235.15      3.22 o 
   2  -3   1        0.23       -0.05      0.17 o 
   3  -3   1        2.59        3.27      0.29 o 
   4  -3   1      146.86      133.18      2.85 o 
   5  -3   1      108.59      105.64      1.97 o 
  -6  -2   1        1.80        1.56      0.46 o 
  -5  -2   1       30.68       34.04      0.81 o 
  -4  -2   1      254.02      245.12      2.02 o 
  -3  -2   1       65.24       72.43      0.88 o 
  -2  -2   1      571.05      583.93      3.32 o 
  -1  -2   1       98.34      100.14      1.35 o 
   0  -2   1      626.95      739.94      3.84 o 
   1  -2   1      334.23      326.18      1.53 o 
   2  -2   1      374.08      389.98      2.36 o 
   3  -2   1      167.53      145.98      1.32 o 
   4  -2   1        6.94        7.32      0.45 o 
   5  -2   1       39.75       37.79      1.15 o 
   6  -2   1       10.91       12.64      0.85 o 
  -6  -1   1        0.14       -0.19      0.40 o 
  -5  -1   1       17.18       16.21      0.62 o 
  -3  -1   1      659.03      713.88      4.09 o 
  -2  -1   1      216.03      231.27      1.69 o 
  -1  -1   1     1328.81     1435.61      9.11 o 
   0  -1   1      896.62      910.78      4.19 o 
   1  -1   1     1913.91     1980.41     18.73 o 
   2  -1   1       93.58      104.60      2.30 o 
   3  -1   1     1003.36     1063.12      5.81 o 
   4  -1   1        3.43        3.47      0.33 o 
   5  -1   1        0.13       -0.06      0.27 o 
   6  -1   1        0.54        0.71      0.61 o 
  -6   0   1       25.70       25.47      1.04 o 
  -5   0   1       10.88        9.32      0.51 o 
  -4   0   1        2.11        3.29      0.30 o 
  -3   0   1       45.12       43.21      0.65 o 
  -2   0   1      139.17      128.71      1.02 o 
  -1   0   1      639.68      657.72      2.89 o 
   0   0   1       32.60       35.01      0.29 o 
   1   0   1     4512.02     4670.70     42.22 o 
   2   0   1      248.74      268.59      2.36 o 
   3   0   1      530.35      574.41      3.49 o 
   4   0   1        3.12        2.25      0.28 o 
   5   0   1        0.01       -0.05      0.27 o 
   6   0   1       11.67       12.50      0.64 o 
  -6   1   1       11.68       13.68      0.86 o 
  -5   1   1        0.01       -0.50      0.34 o 
  -4   1   1        1.76        1.52      0.27 o 
  -3   1   1      305.58      350.14      3.42 o 
  -2   1   1      878.61      948.88      4.98 o 
  -1   1   1     2850.05     2995.65     16.59 o 
   0   1   1     1061.47     1112.79      5.08 o 
   1   1   1      311.88      328.94      1.60 o 
   2   1   1      112.31      109.99      0.97 o 
   3   1   1      100.35      108.60      1.12 o 
   4   1   1       17.57       19.01      0.57 o 
   5   1   1        3.15        4.12      0.39 o 
   6   1   1       11.86       12.51      1.59 o 
  -6   2   1        3.94        3.97      0.61 o 
  -5   2   1        0.81        0.88      0.38 o 
  -4   2   1       88.97       90.70      1.17 o 
  -3   2   1      296.12      311.44      2.23 o 
  -2   2   1      222.31      240.74      2.33 o 
  -1   2   1     1508.25     1594.50      9.08 o 
   0   2   1        0.36        0.12      0.22 o 
   1   2   1       26.89       28.83      0.80 o 
   2   2   1        0.30        1.20      0.56 o 
   3   2   1       90.22       91.69      1.00 o 
   4   2   1       72.41       68.79      1.00 o 
   5   2   1       12.40       12.17      0.58 o 
   6   2   1       15.96       16.38      0.70 o 
  -6   3   1       13.58       12.36      1.46 o 
  -5   3   1        0.52        0.01      0.31 o 
  -4   3   1       65.10       66.62      1.04 o 
  -3   3   1       70.95       72.97      0.96 o 
  -2   3   1        6.19        4.44      0.38 o 
  -1   3   1        0.78        1.32      0.21 o 
   0   3   1       57.20       59.35      0.71 o 
   1   3   1      413.22      436.70      2.47 o 
   2   3   1      241.75      240.97      2.04 o 
   3   3   1       46.53       44.93      0.71 o 
   4   3   1      228.57      229.33      2.28 o 
   5   3   1       27.29       28.90      0.83 o 
   6   3   1       12.34       11.67      0.64 o 
  -5   4   1       17.27       17.70      1.16 o 
  -4   4   1        0.26        0.02      0.28 o 
  -3   4   1       45.51       44.34      0.91 o 
  -2   4   1      125.55      119.13      1.20 o 
  -1   4   1       52.03       48.89      0.69 o 
   0   4   1        2.63        3.24      0.24 o 
   1   4   1      366.02      377.45      2.55 o 
   2   4   1      233.06      234.35      1.65 o 
   3   4   1        2.82        2.31      0.25 o 
   4   4   1        3.74        3.92      0.35 o 
   5   4   1       46.82       46.47      0.95 o 
   6   4   1       20.12       20.63      0.95 o 
  -5   5   1        6.85       10.27      2.88 o 
  -4   5   1        0.28        0.72      0.52 o 
  -3   5   1        6.02        5.08      0.41 o 
  -2   5   1       20.91       20.02      0.57 o 
  -1   5   1       65.86       62.29      0.83 o 
   0   5   1      134.64      128.17      1.19 o 
   1   5   1      102.44      101.42      1.04 o 
   2   5   1      303.66      304.62      2.08 o 
   3   5   1      291.22      290.16      2.14 o 
   4   5   1        0.46        0.48      0.27 o 
   5   5   1       23.35       22.46      0.95 o 
   6   5   1       17.11       17.76      0.93 o 
  -4   6   1        0.08        0.35      0.42 o 
  -3   6   1       68.12       68.15      1.48 o 
  -2   6   1       10.60       11.50      0.52 o 
  -1   6   1       40.36       37.25      0.71 o 
   0   6   1      134.98      136.74      1.34 o 
   1   6   1      352.68      349.03      2.45 o 
   2   6   1       68.32       71.23      2.23 o 
   3   6   1      225.97      216.71      2.47 o 
   4   6   1        1.58        2.26      0.50 o 
   5   6   1       15.43       15.48      0.90 o 
   6   6   1        3.25        3.87      0.64 o 
  -4   7   1        1.58        1.79      0.78 o 
  -3   7   1        1.71        1.63      0.50 o 
  -2   7   1      170.26      167.42      2.58 o 
  -1   7   1       10.24       10.25      0.50 o 
   0   7   1      186.18      183.86      1.74 o 
   1   7   1       47.19       45.14      0.88 o 
   2   7   1       27.72       30.25      0.90 o 
   3   7   1        1.26        0.98      0.46 o 
   4   7   1       26.71       27.62      1.06 o 
   5   7   1       22.46       19.65      1.00 o 
  -3   8   1        1.68        1.95      0.54 o 
  -2   8   1      125.27      125.83      3.92 o 
  -1   8   1       18.66       17.56      0.67 o 
   0   8   1       21.94       20.28      0.75 o 
   1   8   1       28.47       27.32      0.78 o 
   2   8   1      109.37      105.05      1.78 o 
   3   8   1      129.37      127.26      2.07 o 
   4   8   1       11.16       11.33      1.11 o 
   5   8   1        3.62        4.03      0.71 o 
  -2   9   1        0.99        0.52      1.04 o 
  -1   9   1       20.46       20.92      1.25 o 
   0   9   1       38.34       37.78      0.96 o 
   1   9   1        1.50        1.84      0.59 o 
   2   9   1        0.02       -0.12      0.44 o 
   3   9   1       55.03       57.75      1.48 o 
   4   9   1       75.83       78.07      1.80 o 
  -1  10   1        6.11        6.38      2.08 o 
   0  10   1        8.51        9.34      1.18 o 
   1  10   1       43.54       46.11      1.30 o 
   2  10   1       90.19       92.44      2.52 o 
   3  10   1       45.07       47.60      1.44 o 
  -2 -10   2       78.49       79.92      2.69 o 
  -1 -10   2        4.68        4.20      0.99 o 
  -3  -9   2       52.95       55.13      1.46 o 
  -2  -9   2        9.26       10.49      0.76 o 
  -1  -9   2       59.92       56.63      1.58 o 
   0  -9   2       27.85       29.26      1.30 o 
   1  -9   2        2.64        2.23      0.70 o 
  -4  -8   2       28.54       25.75      1.05 o 
  -3  -8   2       66.38       58.98      1.42 o 
  -2  -8   2        2.58        4.29      0.48 o 
  -1  -8   2       13.32       12.07      0.62 o 
   0  -8   2       28.94       25.54      1.12 o 
   1  -8   2       81.11       78.20      1.79 o 
   2  -8   2       88.37       85.38      1.98 o 
  -5  -7   2        0.70        1.00      0.53 o 
  -4  -7   2       22.11       29.07      1.07 o 
  -3  -7   2        0.46        0.78      0.42 o 
  -2  -7   2      179.96      196.23      1.96 o 
  -1  -7   2      120.52      107.35      1.38 o 
   0  -7   2        1.98        3.00      0.37 o 
   1  -7   2      121.60      119.95      2.29 o 
   2  -7   2        5.70        4.91      0.70 o 
   3  -7   2        3.59        3.16      1.13 o 
  -5  -6   2       73.09       76.04      2.57 o 
  -4  -6   2        2.87        3.31      0.41 o 
  -3  -6   2       54.22       45.47      0.93 o 
  -2  -6   2       11.51       11.31      0.55 o 
  -1  -6   2      284.46      267.05      2.20 o 
   0  -6   2        9.42        8.53      0.44 o 
   1  -6   2       42.80       41.99      1.22 o 
   2  -6   2        2.30        1.96      0.50 o 
   3  -6   2      215.28      212.47      3.30 o 
   4  -6   2        0.00       -0.27      0.50 o 
  -6  -5   2        1.52        1.46      0.75 o 
  -5  -5   2        3.06        4.09      0.46 o 
  -4  -5   2        0.87        0.87      0.33 o 
  -3  -5   2      274.42      272.58      2.26 o 
  -2  -5   2      127.88      121.39      1.33 o 
  -1  -5   2      258.83      276.94      3.67 o 
   0  -5   2       56.37       49.54      0.77 o 
   1  -5   2      107.51      102.55      1.46 o 
   2  -5   2       13.10       12.52      0.78 o 
   3  -5   2       82.76       79.67      1.66 o 
   4  -5   2        1.46        1.61      0.58 o 
  -6  -4   2       29.64       33.18      1.22 o 
  -5  -4   2      122.21      115.16      1.50 o 
  -4  -4   2       92.18       95.09      1.27 o 
  -3  -4   2       18.36       18.12      0.58 o 
  -1  -4   2      372.90      406.06      3.76 o 
   0  -4   2      110.65       99.87      1.01 o 
   1  -4   2      140.01      142.37      1.29 o 
   2  -4   2       75.78       75.78      1.40 o 
   3  -4   2        5.07        4.13      0.53 o 
   4  -4   2       62.28       62.54      1.51 o 
   5  -4   2        0.04        0.13      0.49 o 
  -6  -3   2       18.38       20.47      1.51 o 
  -5  -3   2       67.56       63.10      1.08 o 
  -4  -3   2        2.74        2.73      0.35 o 
  -3  -3   2      103.80      112.69      1.20 o 
  -2  -3   2       32.87       34.57      0.62 o 
  -1  -3   2     1647.72     1796.07      9.09 o 
   0  -3   2        0.36        0.30      0.19 o 
   1  -3   2      210.91      213.47      3.16 o 
   2  -3   2       19.38       16.20      0.67 o 
   3  -3   2       30.26       30.53      0.66 o 
   4  -3   2        3.00        2.89      0.51 o 
   5  -3   2        0.61        0.30      0.46 o 
  -6  -2   2       12.20       13.18      0.87 o 
  -5  -2   2        2.98        2.31      0.35 o 
  -4  -2   2      198.16      203.00      1.79 o 
  -3  -2   2      159.11      153.83      1.37 o 
  -2  -2   2        1.73        2.69      0.26 o 
  -1  -2   2      481.76      501.36      2.86 o 
   0  -2   2      481.77      505.30      4.65 o 
   1  -2   2       19.89       23.85      0.65 o 
   2  -2   2        2.97        2.91      0.23 o 
   3  -2   2        5.11        4.73      0.32 o 
   4  -2   2      119.21      116.90      1.26 o 
   5  -2   2        3.44        4.03      0.58 o 
   6  -2   2       11.75       11.86      0.91 o 
  -6  -1   2       50.02       53.37      1.45 o 
  -5  -1   2       14.69       13.49      2.01 o 
  -4  -1   2      140.74      137.59      1.88 o 
  -3  -1   2      123.15      113.11      1.51 o 
  -2  -1   2        7.77        6.90      0.54 o 
  -1  -1   2       23.94       22.48      0.42 o 
   0  -1   2        0.23        0.30      0.14 o 
   1  -1   2      200.36      195.92      3.37 o 
   2  -1   2      461.50      474.46      2.75 o 
   3  -1   2        0.91        1.12      0.21 o 
   4  -1   2      191.09      190.21      1.70 o 
   5  -1   2       30.40       30.41      0.75 o 
   6  -1   2        5.23        4.38      0.78 o 
  -6   0   2        6.58        7.69      0.72 o 
  -5   0   2       10.85        9.70      0.70 o 
  -4   0   2       13.00       10.75      0.46 o 
  -3   0   2        2.47        3.59      0.26 o 
  -2   0   2      227.33      209.96      1.39 o 
  -1   0   2     1099.62     1172.97     18.02 o 
   0   0   2      102.44      112.05      0.85 o 
   1   0   2      683.96      711.86      3.70 o 
   2   0   2      675.66      709.49      5.26 o 
   3   0   2        7.29        5.82      0.33 o 
   4   0   2       46.65       45.34      0.82 o 
   5   0   2        1.51        2.38      0.33 o 
   6   0   2        0.19        0.64      0.45 o 
  -6   1   2        0.36        0.54      0.92 o 
  -5   1   2       26.98       26.76      1.00 o 
  -4   1   2       29.10       29.86      0.67 o 
  -3   1   2       70.15       74.10      0.86 o 
  -2   1   2       15.57       12.62      0.32 o 
  -1   1   2      572.99      599.05      2.66 o 
   0   1   2      116.33      121.21      1.01 o 
   1   1   2      161.85      163.10      1.11 o 
   2   1   2       53.66       53.05      0.75 o 
   3   1   2      360.65      358.65      3.92 o 
   4   1   2        7.15        6.37      0.40 o 
   5   1   2        0.11        0.95      0.66 o 
   6   1   2        4.33        7.32      1.51 o 
  -6   2   2        3.82        3.47      0.62 o 
  -5   2   2        6.01        4.08      0.56 o 
  -4   2   2       11.49       11.92      0.51 o 
  -3   2   2       92.03       90.20      1.01 o 
  -2   2   2      373.18      389.98      2.42 o 
  -1   2   2       76.44       89.14      0.80 o 
   0   2   2     1386.02     1461.39      8.90 o 
   1   2   2      215.69      205.23      2.02 o 
   2   2   2       28.23       25.66      0.90 o 
   3   2   2       99.62       98.48      1.06 o 
   4   2   2       89.39       83.62      1.12 o 
   5   2   2        1.09        0.74      0.28 o 
   6   2   2        5.52        5.94      0.66 o 
  -6   3   2       24.19       28.31      1.98 o 
  -5   3   2       26.42       25.10      2.08 o 
  -4   3   2       26.39       25.86      0.68 o 
  -3   3   2        6.32        5.64      0.36 o 
  -2   3   2      331.96      331.89      3.23 o 
  -1   3   2      623.08      636.76      4.14 o 
   0   3   2     1030.32     1105.72      5.69 o 
   1   3   2       61.00       59.25      1.18 o 
   2   3   2       46.35       41.18      0.56 o 
   3   3   2      140.99      152.64      1.36 o 
   4   3   2       54.28       54.58      0.90 o 
   5   3   2       12.91       14.98      0.63 o 
   6   3   2       36.66       34.51      1.08 o 
  -5   4   2       16.11       16.88      1.18 o 
  -4   4   2       66.38       63.24      1.06 o 
  -3   4   2        1.10        0.96      0.28 o 
  -2   4   2       72.52       77.28      0.97 o 
  -1   4   2      295.58      274.20      1.95 o 
   1   4   2       49.77       53.78      1.32 o 
   2   4   2       15.40       16.57      0.63 o 
   3   4   2      289.51      290.70      3.04 o 
   4   4   2      138.40      134.18      1.49 o 
   5   4   2      114.19      117.32      1.47 o 
   6   4   2       28.19       28.78      1.10 o 
  -5   5   2        7.06        7.08      1.18 o 
  -4   5   2       73.04       76.05      1.66 o 
  -3   5   2       24.08       25.72      0.70 o 
  -2   5   2       78.41       74.06      1.03 o 
  -1   5   2        0.17        0.05      0.23 o 
   0   5   2      917.75      921.00      5.98 o 
   1   5   2        0.33        1.26      0.65 o 
   2   5   2       21.46       26.01      0.77 o 
   3   5   2       55.66       52.28      1.10 o 
   4   5   2      390.06      381.55      3.59 o 
   5   5   2       32.19       30.24      2.38 o 
   6   5   2        6.48        6.45      0.75 o 
  -4   6   2        7.81        7.70      0.69 o 
  -3   6   2       47.69       47.63      1.20 o 
  -2   6   2        0.67        0.68      0.30 o 
  -1   6   2       38.44       34.28      0.70 o 
   0   6   2        4.79        5.64      0.36 o 
   1   6   2      347.73      340.32      2.36 o 
   2   6   2      166.00      165.03      2.59 o 
   3   6   2       12.22       14.37      0.77 o 
   4   6   2      101.91       99.03      2.01 o 
   5   6   2       22.50       23.00      1.05 o 
   6   6   2        1.55        0.34      1.23 o 
  -4   7   2        2.21        3.41      1.56 o 
  -3   7   2        0.18        1.28      0.57 o 
  -2   7   2       23.22       22.99      0.69 o 
  -1   7   2      423.47      413.52      2.98 o 
   0   7   2      294.14      288.69      2.27 o 
   1   7   2     1116.78     1112.05      6.28 o 
   2   7   2       69.51       66.21      1.33 o 
   3   7   2       67.63       66.13      2.24 o 
   4   7   2       59.28       55.47      1.58 o 
   5   7   2        9.42        8.63      0.80 o 
  -3   8   2       53.56       53.30      2.03 o 
  -2   8   2       30.16       30.54      0.83 o 
  -1   8   2      171.38      164.64      1.75 o 
   0   8   2        0.10       -0.29      0.31 o 
   1   8   2        5.54        5.15      0.46 o 
   2   8   2       22.66       19.28      0.85 o 
   3   8   2       28.60       27.17      1.06 o 
   4   8   2      131.30      123.65      2.12 o 
   5   8   2        2.45        3.35      0.69 o 
  -2   9   2        4.86        3.35      0.60 o 
  -1   9   2        0.03        0.18      0.35 o 
   0   9   2        0.21        0.19      0.62 o 
   1   9   2      208.50      203.66      2.63 o 
   2   9   2        1.34        1.14      0.51 o 
   3   9   2       19.59       19.42      1.02 o 
   4   9   2       12.09       12.77      0.96 o 
  -1  10   2        1.19        1.11      0.87 o 
   0  10   2        8.98       10.61      0.77 o 
   1  10   2        4.36        4.05      0.58 o 
   2  10   2      103.18      104.76      1.99 o 
   3  10   2       34.08       33.69      1.75 o 
   1  11   2        0.02        0.78      0.87 o 
  -3  -9   3       51.58       52.85      1.41 o 
  -2  -9   3       17.06       19.01      1.18 o 
  -1  -9   3        2.77        3.38      0.97 o 
   0  -9   3       57.70       58.73      1.77 o 
   1  -9   3       19.81       18.34      1.32 o 
  -4  -8   3        0.02        0.24      1.37 o 
  -3  -8   3       48.57       45.37      1.27 o 
  -2  -8   3       42.47       41.47      0.99 o 
  -1  -8   3       18.78       21.03      1.08 o 
   0  -8   3       10.79       11.04      0.93 o 
   1  -8   3        0.30       -0.37      0.53 o 
   2  -8   3        6.17        5.98      0.85 o 
  -5  -7   3       39.06       42.22      1.93 o 
  -4  -7   3       39.06       38.81      1.17 o 
  -3  -7   3        2.95        2.50      0.39 o 
  -2  -7   3        2.95        3.75      0.42 o 
  -1  -7   3       11.40       13.90      0.59 o 
   0  -7   3      147.08      142.07      2.28 o 
   1  -7   3        0.12       -0.27      0.57 o 
   2  -7   3       52.76       51.50      1.56 o 
   3  -7   3        1.68        0.89      0.58 o 
  -5  -6   3        1.73        2.50      0.80 o 
  -4  -6   3       36.17       38.85      0.93 o 
  -3  -6   3       57.69       59.61      1.06 o 
  -2  -6   3       33.56       28.80      0.76 o 
  -1  -6   3        5.24        5.50      0.44 o 
   0  -6   3      208.99      198.41      1.79 o 
   1  -6   3       22.48       20.02      1.02 o 
   2  -6   3        0.79        0.08      0.59 o 
   3  -6   3        0.47        0.21      0.51 o 
   4  -6   3       26.14       24.73      1.25 o 
  -5  -5   3       21.97       22.44      1.27 o 
  -4  -5   3        0.13        0.41      0.31 o 
  -3  -5   3      107.82      100.31      1.29 o 
  -2  -5   3       94.02       90.09      1.18 o 
  -1  -5   3        5.71        6.16      0.40 o 
   0  -5   3        0.40        0.40      0.21 o 
   1  -5   3       80.13       80.68      2.93 o 
   2  -5   3       78.20       75.09      1.59 o 
   3  -5   3        0.01        0.29      0.50 o 
   4  -5   3       12.92       13.26      0.94 o 
  -6  -4   3        2.92        2.87      0.56 o 
  -5  -4   3        4.72        5.61      0.85 o 
  -4  -4   3       52.10       51.24      0.95 o 
  -3  -4   3       10.86       10.69      0.52 o 
  -2  -4   3       81.22       78.80      1.03 o 
  -1  -4   3      345.09      338.78      2.58 o 
   0  -4   3      118.83      117.01      1.14 o 
   1  -4   3       66.62       67.27      1.34 o 
   2  -4   3      139.41      136.85      2.01 o 
   3  -4   3       13.02       13.33      0.87 o 
   4  -4   3        3.35        3.84      0.64 o 
   5  -4   3        1.12        1.07      0.73 o 
  -6  -3   3       21.85       21.23      1.25 o 
  -5  -3   3        3.52        3.45      0.53 o 
  -4  -3   3      163.64      159.41      1.62 o 
  -3  -3   3       96.91       93.13      1.12 o 
  -2  -3   3        6.03        5.33      0.35 o 
  -1  -3   3      212.16      212.29      1.64 o 
   0  -3   3      175.32      179.23      1.93 o 
   1  -3   3        0.11        0.09      0.42 o 
   2  -3   3        3.69        3.38      0.45 o 
   3  -3   3        7.79        7.95      0.66 o 
   4  -3   3       31.16       31.44      1.12 o 
   5  -3   3        6.42        5.34      0.78 o 
  -6  -2   3       15.49       16.89      1.72 o 
  -5  -2   3       19.30       19.29      0.93 o 
  -4  -2   3       57.14       56.96      0.89 o 
  -3  -2   3       73.99       68.91      0.90 o 
  -2  -2   3      121.15      120.55      1.50 o 
  -1  -2   3       89.98       93.57      0.90 o 
   0  -2   3      408.06      431.66      2.55 o 
   1  -2   3      138.00      122.95      1.54 o 
   2  -2   3       54.16       50.44      1.07 o 
   3  -2   3        9.98       10.71      0.85 o 
   4  -2   3      119.81      123.90      2.02 o 
   5  -2   3        9.74       10.07      1.20 o 
  -6  -1   3       13.32       13.50      1.16 o 
  -5  -1   3       97.19       97.15      1.81 o 
  -4  -1   3        2.77        3.23      0.33 o 
  -3  -1   3      125.23      132.65      1.17 o 
  -2  -1   3       12.48       10.60      0.33 o 
  -1  -1   3      268.88      278.51      1.77 o 
   0  -1   3      231.45      241.91      1.56 o 
   1  -1   3      475.46      508.93      2.36 o 
   2  -1   3      170.62      162.84      1.24 o 
   3  -1   3        7.20        8.38      0.36 o 
   4  -1   3        2.05        2.22      0.30 o 
   5  -1   3       19.31       19.63      0.96 o 
   6  -1   3       11.53       12.96      0.98 o 
  -6   0   3        0.32        0.58      0.50 o 
  -5   0   3        0.28        0.77      0.43 o 
  -4   0   3      172.31      165.34      1.46 o 
  -2   0   3        0.42        1.61      0.42 o 
  -1   0   3      154.32      148.29      0.84 o 
   0   0   3     1914.14     2040.53     17.72 o 
   1   0   3      381.37      427.55      2.47 o 
   2   0   3       48.34       50.23      0.66 o 
   3   0   3        0.02        0.18      0.22 o 
   4   0   3      311.92      306.08      2.37 o 
   5   0   3       32.98       33.46      0.82 o 
   6   0   3       45.30       51.67      1.50 o 
  -6   1   3        1.03        0.56      0.83 o 
  -5   1   3        4.19        4.33      0.59 o 
  -4   1   3       43.84       41.00      0.72 o 
  -3   1   3      173.82      184.47      2.31 o 
  -2   1   3        0.55        0.49      0.26 o 
  -1   1   3       60.57       69.31      0.47 o 
   0   1   3      321.76      336.29      3.44 o 
   1   1   3     1429.63     1503.49      8.10 o 
   3   1   3      114.02      110.37      1.61 o 
   4   1   3       35.36       34.48      0.74 o 
   5   1   3        4.40        4.53      0.43 o 
   6   1   3        0.69        1.36      0.87 o 
  -6   2   3       12.98       11.49      0.91 o 
  -5   2   3       24.09       26.56      1.07 o 
  -4   2   3      218.52      213.34      1.83 o 
  -3   2   3      725.88      746.90      4.33 o 
  -2   2   3      149.21      137.51      1.12 o 
  -1   2   3      277.73      313.72      3.28 o 
   0   2   3      425.96      466.10      2.62 o 
   1   2   3     1025.95     1112.97      9.44 o 
   2   2   3      187.99      177.06      1.49 o 
   3   2   3       42.82       53.15      0.78 o 
   4   2   3       35.37       38.80      0.78 o 
   5   2   3      134.25      134.81      1.59 o 
   6   2   3       10.70       15.07      1.83 o 
  -5   3   3       41.64       41.69      1.27 o 
  -4   3   3       12.13       13.71      0.56 o 
  -3   3   3       26.85       27.46      0.60 o 
  -2   3   3        5.20        6.87      0.64 o 
  -1   3   3       78.40       73.43      0.82 o 
   0   3   3     2137.98     2402.20     12.68 o 
   2   3   3     1365.31     1430.96      7.42 o 
   3   3   3        0.08        0.06      0.19 o 
   4   3   3       14.56       14.16      0.55 o 
   5   3   3        8.34       10.01      0.57 o 
   6   3   3        4.85        5.46      0.71 o 
  -5   4   3        7.92        6.73      0.75 o 
  -4   4   3        8.82        8.36      0.50 o 
  -3   4   3      838.65      846.72      5.06 o 
  -2   4   3       40.83       40.31      0.72 o 
  -1   4   3     1242.51     1321.44     13.42 o 
   0   4   3      106.32      122.63      1.14 o 
   1   4   3       47.46       37.33      0.73 o 
   2   4   3       13.39       16.49      1.39 o 
   3   4   3       16.43       13.43      0.95 o 
   4   4   3        4.86        5.00      0.37 o 
   5   4   3      260.12      260.37      3.66 o 
   6   4   3       32.90       32.33      1.17 o 
  -5   5   3        4.74        4.58      1.04 o 
  -4   5   3       10.12        9.80      0.57 o 
  -3   5   3      109.06      119.35      1.42 o 
  -2   5   3        1.50        1.27      0.30 o 
  -1   5   3        0.08       -0.14      0.21 o 
   0   5   3       53.42       59.00      0.82 o 
   1   5   3      254.66      246.94      2.68 o 
   2   5   3      491.65      494.59      3.94 o 
   3   5   3        2.04        2.69      0.43 o 
   4   5   3      172.90      171.35      2.22 o 
   5   5   3       46.23       44.89      1.58 o 
   6   5   3        7.29        6.53      0.75 o 
  -4   6   3        0.88        0.99      0.35 o 
  -3   6   3       16.28       17.08      0.68 o 
  -2   6   3      207.58      199.42      1.90 o 
  -1   6   3       32.69       30.58      0.71 o 
   0   6   3       27.18       28.93      0.82 o 
   1   6   3       95.32       95.77      0.99 o 
   2   6   3      442.78      436.42      6.09 o 
   3   6   3      215.29      211.51      3.59 o 
   4   6   3      134.03      126.32      1.97 o 
   5   6   3        4.24        4.32      0.75 o 
   6   6   3        2.56        2.25      0.62 o 
  -4   7   3        0.03       -0.33      0.66 o 
  -3   7   3        2.40        3.34      0.41 o 
  -2   7   3        8.57        8.46      0.77 o 
  -1   7   3        7.74        7.83      0.58 o 
   0   7   3      396.94      388.89      2.79 o 
   1   7   3       93.88       94.18      1.10 o 
   2   7   3      369.84      365.21      3.47 o 
   3   7   3       90.15       93.03      3.51 o 
   4   7   3       10.32        9.40      0.77 o 
   5   7   3        5.19        4.95      0.94 o 
  -3   8   3       11.29       12.41      1.09 o 
  -2   8   3      151.77      155.50      1.93 o 
  -1   8   3       27.74       28.66      1.41 o 
   0   8   3      307.86      295.61      2.43 o 
   1   8   3        2.85        3.45      0.52 o 
   2   8   3        0.31        0.34      0.41 o 
   3   8   3        9.62        8.39      0.74 o 
   4   8   3       60.56       56.60      4.25 o 
   5   8   3       31.16       30.62      1.23 o 
  -2   9   3       70.23       71.23      1.62 o 
  -1   9   3        0.01        0.96      0.36 o 
   0   9   3        7.98        7.86      0.68 o 
   1   9   3        9.23        9.25      0.74 o 
   2   9   3       54.04       50.80      1.33 o 
   3   9   3       16.33       16.49      0.94 o 
   4   9   3        1.10        0.44      0.54 o 
  -1  10   3        0.74        1.94      0.48 o 
   0  10   3       13.90       13.77      1.37 o 
   1  10   3       13.62       15.19      0.90 o 
   2  10   3       15.83       16.55      0.96 o 
   3  10   3      103.31      103.46      2.08 o 
   1  11   3       47.61       48.63      1.41 o 
   2  11   3        5.47        5.87      0.72 o 
  -2  -9   4       79.10       86.96      3.68 o 
  -1  -9   4        3.52        3.50      0.74 o 
   0  -9   4        1.65        1.58      1.56 o 
  -3  -8   4        5.36        7.45      0.58 o 
  -2  -8   4       10.38       10.42      0.62 o 
  -1  -8   4       53.58       52.67      1.63 o 
   0  -8   4       17.90       17.47      1.05 o 
   1  -8   4        0.76        0.36      0.66 o 
  -4  -7   4       59.22       63.20      1.25 o 
  -3  -7   4       81.67       83.45      1.34 o 
  -2  -7   4        0.01        0.76      0.60 o 
  -1  -7   4       34.15       34.81      0.86 o 
   0  -7   4       29.35       31.35      1.60 o 
   1  -7   4        6.89        5.17      0.80 o 
   2  -7   4        0.70       -0.11      0.87 o 
  -5  -6   4        4.73        6.82      0.73 o 
  -4  -6   4       10.26       12.98      1.10 o 
  -3  -6   4       28.74       29.87      1.08 o 
  -2  -6   4       34.06       33.91      0.83 o 
  -1  -6   4       25.30       24.68      0.72 o 
   0  -6   4        0.21        0.89      0.52 o 
   1  -6   4       49.60       47.79      1.41 o 
   2  -6   4       48.31       48.59      1.50 o 
   3  -6   4        0.91       -0.42      0.68 o 
  -5  -5   4       16.48       18.34      0.93 o 
  -4  -5   4       74.85       77.23      1.23 o 
  -3  -5   4       17.50       17.92      0.65 o 
  -2  -5   4       60.39       61.94      1.04 o 
  -1  -5   4       20.46       18.15      0.61 o 
   0  -5   4      166.71      159.83      1.48 o 
   1  -5   4       24.32       23.55      1.06 o 
   2  -5   4      153.35      155.49      2.41 o 
   3  -5   4        0.25        0.51      0.53 o 
   4  -5   4        0.15       -0.77      0.51 o 
  -5  -4   4        6.19        7.11      1.27 o 
  -4  -4   4        9.91       10.21      0.82 o 
  -3  -4   4       86.00       82.03      1.14 o 
  -2  -4   4       30.78       31.22      0.71 o 
  -1  -4   4      122.21      117.72      1.25 o 
   0  -4   4      351.81      344.75      3.78 o 
   1  -4   4        7.73        6.96      0.64 o 
   2  -4   4       62.89       67.23      1.53 o 
   3  -4   4        6.09        7.05      0.90 o 
   4  -4   4        2.87        2.77      0.61 o 
  -6  -3   4        0.15        0.59      0.50 o 
  -5  -3   4        3.98        4.29      0.57 o 
  -4  -3   4       47.45       49.17      2.10 o 
  -3  -3   4      486.91      484.74      3.21 o 
  -2  -3   4      186.35      191.09      1.94 o 
  -1  -3   4      248.07      263.67      2.32 o 
   1  -3   4      199.81      202.54      2.36 o 
   2  -3   4       66.29       65.29      1.46 o 
   3  -3   4       81.43       84.10      1.77 o 
   4  -3   4        0.56        0.20      0.66 o 
   5  -3   4        8.10        8.11      0.87 o 
  -6  -2   4        0.45        0.88      1.01 o 
  -5  -2   4       21.50       23.62      1.01 o 
  -4  -2   4      134.55      126.68      1.95 o 
  -3  -2   4       69.04       68.07      0.87 o 
  -2  -2   4      668.59      652.15      3.82 o 
   0  -2   4       12.05       12.58      0.40 o 
   1  -2   4       34.27       31.79      0.34 o 
   2  -2   4       94.69       89.05      1.54 o 
   3  -2   4       15.09       16.36      0.88 o 
   4  -2   4        6.58        7.07      0.71 o 
   5  -2   4       12.18       13.60      0.94 o 
  -6  -1   4        0.01        0.17      0.46 o 
  -5  -1   4      198.30      191.39      2.65 o 
  -4  -1   4        1.58        1.00      0.40 o 
  -3  -1   4       25.14       27.19      0.45 o 
  -2  -1   4       98.07       92.54      0.88 o 
  -1  -1   4       52.57       49.05      0.66 o 
   1  -1   4     1421.63     1568.46     15.48 o 
   2  -1   4      109.34      103.82      0.97 o 
   3  -1   4      843.57      862.14      4.92 o 
   4  -1   4       81.26       80.49      2.22 o 
   5  -1   4        2.84        3.01      0.64 o 
  -6   0   4        1.26        1.37      0.57 o 
  -5   0   4       44.00       45.21      1.29 o 
  -4   0   4       49.80       47.90      1.23 o 
  -3   0   4       83.60       73.82      1.31 o 
  -2   0   4      759.54      813.64      5.82 o 
  -1   0   4      200.53      208.08      1.69 o 
   0   0   4     1474.23     1554.19      8.30 o 
   1   0   4      214.62      218.26      1.94 o 
   2   0   4      122.27      127.12      1.17 o 
   3   0   4       30.43       33.53      0.67 o 
   4   0   4        3.63        3.49      0.35 o 
   5   0   4       57.30       56.41      1.60 o 
   6   0   4        3.01        2.60      0.66 o 
  -6   1   4       27.11       28.50      1.23 o 
  -5   1   4       28.90       27.82      1.44 o 
  -4   1   4       38.39       38.12      1.53 o 
  -3   1   4        8.60       10.05      0.62 o 
  -2   1   4      525.19      544.41      4.26 o 
  -1   1   4      127.01      119.11      0.95 o 
   0   1   4      602.85      679.40      3.99 o 
   2   1   4      424.17      436.31      2.77 o 
   3   1   4      361.40      367.51      2.57 o 
   4   1   4      414.73      425.86      3.52 o 
   5   1   4       14.99       15.42      0.64 o 
   6   1   4        9.53        8.87      0.82 o 
  -6   2   4        4.43        5.52      0.75 o 
  -5   2   4        1.97        1.71      0.52 o 
  -4   2   4        5.08        5.39      0.60 o 
  -3   2   4      167.98      169.47      1.52 o 
  -2   2   4      214.55      223.35      2.57 o 
  -1   2   4     1117.39     1147.65      6.01 o 
   1   2   4       13.46       10.04      0.41 o 
   2   2   4      200.43      199.61      1.58 o 
   3   2   4      220.31      210.39      1.77 o 
   4   2   4       16.96       17.66      0.67 o 
   5   2   4        0.55        0.37      0.33 o 
   6   2   4        0.99        1.64      0.42 o 
  -5   3   4        3.54        5.77      0.94 o 
  -4   3   4      247.86      250.94      2.97 o 
  -3   3   4       17.18       20.67      0.53 o 
  -2   3   4        7.12        6.54      0.50 o 
   0   3   4      909.18      934.29      5.73 o 
   1   3   4       78.32       78.99      0.91 o 
   2   3   4       18.47       17.90      0.50 o 
   3   3   4       87.27       87.24      1.06 o 
   4   3   4      104.60      104.14      1.27 o 
   5   3   4       11.99       10.92      0.59 o 
   6   3   4        0.10        0.55      0.90 o 
  -5   4   4        1.90        0.88      0.58 o 
  -4   4   4        6.89        6.41      0.69 o 
  -3   4   4        3.77        4.70      0.40 o 
  -2   4   4      409.47      414.14      3.13 o 
  -1   4   4       58.35       59.47      0.99 o 
   0   4   4      960.84     1054.16     11.97 o 
   1   4   4       87.62       76.49      0.95 o 
   3   4   4        8.03        7.75      0.40 o 
   4   4   4       11.15       10.64      0.50 o 
   5   4   4       45.62       45.33      1.23 o 
   6   4   4       24.31       24.36      1.03 o 
  -5   5   4        9.99        9.72      0.89 o 
  -4   5   4       44.75       42.66      1.31 o 
  -3   5   4       35.41       36.49      1.06 o 
  -2   5   4      118.65      120.19      1.34 o 
  -1   5   4       30.74       27.15      0.64 o 
   0   5   4       11.38        8.68      0.42 o 
   1   5   4       41.81       36.83      0.59 o 
   2   5   4       68.31       60.49      1.12 o 
   3   5   4      103.39      103.90      1.91 o 
   4   5   4       13.07       12.48      0.76 o 
   5   5   4       88.64       88.43      1.72 o 
   6   5   4       20.88       23.58      1.08 o 
  -4   6   4       23.38       26.19      1.14 o 
  -3   6   4        0.39        0.66      0.31 o 
  -2   6   4        4.15        4.79      0.42 o 
  -1   6   4       30.79       25.26      0.69 o 
   0   6   4       51.55       50.01      1.27 o 
   1   6   4       79.59       82.60      0.89 o 
   2   6   4        1.64        1.80      0.42 o 
   3   6   4      292.65      292.46      3.04 o 
   4   6   4       61.99       58.43      1.58 o 
   5   6   4       23.68       22.77      1.01 o 
   6   6   4       14.76       14.51      0.95 o 
  -4   7   4        0.93        1.93      0.64 o 
  -3   7   4        5.33        5.74      0.49 o 
  -2   7   4       37.58       37.27      0.86 o 
  -1   7   4        9.17        9.92      0.54 o 
   0   7   4      103.51      103.61      1.26 o 
   1   7   4      338.11      328.25      2.37 o 
   2   7   4        5.45        5.13      0.59 o 
   3   7   4      181.54      180.93      2.40 o 
   4   7   4       20.11       20.48      0.96 o 
   5   7   4        2.06        1.83      0.58 o 
  -3   8   4        0.03        0.92      0.35 o 
  -2   8   4       53.44       56.28      1.10 o 
  -1   8   4       58.16       59.37      1.60 o 
   0   8   4       35.13       38.31      0.84 o 
   1   8   4       53.78       50.69      2.01 o 
   2   8   4       32.54       32.16      1.09 o 
   3   8   4       13.67       13.44      0.87 o 
   4   8   4        6.60        6.69      0.76 o 
   5   8   4       14.04       14.71      0.99 o 
  -2   9   4        7.86       10.23      0.87 o 
  -1   9   4       82.08       86.11      2.23 o 
   0   9   4       18.57       18.15      0.88 o 
   1   9   4       14.02       15.07      0.88 o 
   2   9   4       23.02       22.89      1.01 o 
   3   9   4       43.11       42.20      1.30 o 
   4   9   4        7.19        6.86      0.81 o 
  -1  10   4       12.81       13.33      0.83 o 
   0  10   4       35.95       37.18      1.21 o 
   1  10   4        0.19        0.18      0.50 o 
   2  10   4       10.54       11.42      1.27 o 
   3  10   4        8.08        8.35      0.82 o 
   1  11   4       26.33       28.35      1.18 o 
   2  11   4       25.97       24.34      1.15 o 
  -2  -8   5       21.48       25.60      1.98 o 
  -1  -8   5       23.82       25.85      1.25 o 
   0  -8   5       30.53       29.89      1.36 o 
   1  -8   5        8.27        8.26      0.97 o 
  -4  -7   5        9.57       13.45      1.82 o 
  -3  -7   5       69.83       76.75      1.39 o 
  -2  -7   5      102.72      106.76      4.24 o 
  -1  -7   5        4.86        6.21      0.73 o 
   0  -7   5       15.93       17.07      1.58 o 
   1  -7   5        4.85        4.94      0.79 o 
   2  -7   5        6.20        5.20      1.75 o 
  -4  -6   5        0.29        0.92      0.45 o 
  -3  -6   5        0.80        1.51      0.36 o 
  -2  -6   5       34.29       35.63      1.70 o 
  -1  -6   5      152.35      154.09      2.85 o 
   0  -6   5        8.96        9.22      0.83 o 
   1  -6   5        0.10       -0.49      1.37 o 
   2  -6   5        1.64        1.65      1.11 o 
   3  -6   5       52.84       52.36      1.71 o 
  -5  -5   5       36.33       39.13      1.33 o 
  -4  -5   5       57.11       56.85      1.42 o 
  -3  -5   5       19.21       20.48      0.69 o 
  -2  -5   5       28.75       28.03      0.75 o 
  -1  -5   5       28.73       27.64      0.74 o 
   0  -5   5        0.57        0.95      0.53 o 
   1  -5   5      124.62      120.05      2.13 o 
   2  -5   5        6.25        4.84      0.69 o 
   3  -5   5      135.93      132.40      5.14 o 
  -5  -4   5        2.70        2.38      0.55 o 
  -4  -4   5       79.29       75.90      1.61 o 
  -3  -4   5       60.77       59.14      1.49 o 
  -2  -4   5      153.24      150.83      2.18 o 
  -1  -4   5      485.99      475.14      3.80 o 
   0  -4   5      632.85      648.66      4.00 o 
   1  -4   5      266.11      262.07      5.87 o 
   2  -4   5       38.20       36.70      1.25 o 
   3  -4   5        6.81        7.31      0.80 o 
   4  -4   5        5.79        7.40      0.86 o 
  -5  -3   5       30.14       31.05      1.18 o 
  -4  -3   5       10.49       12.04      0.79 o 
  -3  -3   5        6.30        6.62      0.53 o 
  -2  -3   5      361.39      344.90      2.72 o 
  -1  -3   5      299.95      293.34      2.20 o 
   0  -3   5      388.49      384.73      2.62 o 
   1  -3   5       10.31        9.34      1.01 o 
   2  -3   5        5.47        5.29      0.64 o 
   3  -3   5      109.59      103.05      2.62 o 
   4  -3   5        0.80        0.46      1.09 o 
   5  -3   5       14.60       14.03      1.27 o 
  -5  -2   5        0.01        0.02      0.83 o 
  -4  -2   5      242.35      236.23      2.87 o 
  -3  -2   5        0.92        0.99      0.55 o 
  -2  -2   5       44.26       42.16      0.76 o 
  -1  -2   5       87.56       78.40      0.96 o 
   0  -2   5      467.34      466.52      2.94 o 
   1  -2   5       38.59       41.18      1.06 o 
   2  -2   5       62.71       58.12      2.03 o 
   3  -2   5        0.19        0.23      0.45 o 
   4  -2   5       45.56       42.65      1.51 o 
   5  -2   5        1.98        1.67      1.58 o 
  -6  -1   5       66.15       66.01      1.77 o 
  -5  -1   5       32.56       30.79      1.18 o 
  -4  -1   5      404.37      392.64      3.94 o 
  -3  -1   5       51.85       54.79      1.21 o 
  -2  -1   5       43.29       52.06      0.70 o 
  -1  -1   5        0.84        0.31      0.20 o 
   0  -1   5      133.11      120.25      1.16 o 
   1  -1   5        6.38        5.43      0.36 o 
   2  -1   5       57.86       61.51      0.75 o 
   3  -1   5        0.20        0.31      0.71 o 
   4  -1   5      183.27      182.08      5.28 o 
   5  -1   5        0.34       -0.06      0.54 o 
  -6   0   5       46.03       43.55      1.46 o 
  -5   0   5        0.67       -0.05      0.47 o 
  -4   0   5       14.38       15.69      0.88 o 
  -3   0   5       50.47       47.39      1.12 o 
  -1   0   5      228.11      251.30      2.35 o 
   1   0   5      995.01     1056.38      7.10 o 
   2   0   5      175.83      180.14      1.53 o 
   3   0   5       69.84       74.51      0.99 o 
   4   0   5        0.20        0.14      0.46 o 
   5   0   5       10.82        9.63      0.85 o 
  -5   1   5        0.08        0.21      0.71 o 
  -4   1   5       65.28       63.98      1.67 o 
  -3   1   5        1.43        1.93      0.45 o 
  -2   1   5       30.48       30.59      0.86 o 
  -1   1   5      367.30      376.84      2.35 o 
   0   1   5      212.54      208.30      1.59 o 
   1   1   5      243.81      268.66      1.94 o 
   2   1   5       63.18       57.56      0.84 o 
   3   1   5       32.16       32.06      0.70 o 
   4   1   5       34.46       34.91      0.82 o 
   5   1   5       33.69       32.41      1.20 o 
   6   1   5       10.04       10.74      0.95 o 
  -5   2   5        0.16        0.21      0.48 o 
  -4   2   5       32.80       30.07      1.11 o 
  -3   2   5      148.82      146.44      3.73 o 
  -2   2   5        0.20        0.32      0.32 o 
  -1   2   5      267.94      263.76      1.82 o 
   0   2   5       84.68       73.95      0.85 o 
   1   2   5       78.31       77.00      0.91 o 
   2   2   5        1.72        1.79      0.27 o 
   3   2   5      147.85      153.58      1.52 o 
   4   2   5       45.80       41.22      0.88 o 
   5   2   5        0.01       -0.51      0.47 o 
   6   2   5        1.14        1.56      0.85 o 
  -5   3   5        9.85        7.97      0.79 o 
  -4   3   5        0.70        0.80      0.50 o 
  -3   3   5       79.33       82.51      1.58 o 
  -2   3   5       61.37       62.27      0.75 o 
  -1   3   5       46.96       44.91      0.70 o 
   0   3   5       86.58       79.43      0.92 o 
   1   3   5      491.00      497.02      3.06 o 
   2   3   5       66.32       66.49      0.91 o 
   3   3   5       43.18       43.48      0.84 o 
   4   3   5       61.21       60.16      1.99 o 
   5   3   5        1.08        1.28      0.59 o 
   6   3   5        0.06        0.99      0.68 o 
  -5   4   5       40.41       37.63      1.38 o 
  -4   4   5       13.16       12.67      0.85 o 
  -3   4   5       28.15       28.37      1.04 o 
  -2   4   5       78.75       77.60      0.98 o 
  -1   4   5      182.18      171.86      1.68 o 
   0   4   5        5.31        6.04      0.35 o 
   1   4   5      206.06      214.05      1.67 o 
   2   4   5       10.50        8.66      0.41 o 
   3   4   5       33.54       30.12      0.70 o 
   4   4   5       15.68       14.80      0.79 o 
   5   4   5       18.57       19.70      0.89 o 
   6   4   5       25.61       28.01      1.13 o 
  -5   5   5        3.87        4.22      0.77 o 
  -4   5   5       27.70       28.05      1.21 o 
  -3   5   5        0.96        0.55      0.50 o 
  -2   5   5        0.00        0.28      0.28 o 
  -1   5   5       69.19       69.32      0.98 o 
   0   5   5      289.56      278.35      2.11 o 
   2   5   5       11.79       10.63      0.60 o 
   3   5   5       65.30       61.95      1.28 o 
   4   5   5      132.81      131.41      1.98 o 
   5   5   5       20.83       19.52      0.93 o 
   6   5   5       21.32       19.72      1.05 o 
  -4   6   5       21.32       23.04      1.16 o 
  -3   6   5       45.41       44.45      1.32 o 
  -2   6   5        0.01        0.09      0.43 o 
  -1   6   5        0.00        0.05      0.32 o 
   0   6   5       60.71       55.69      0.97 o 
   1   6   5      171.73      166.14      1.50 o 
   2   6   5        2.19        2.94      0.46 o 
   3   6   5       13.34       11.45      1.01 o 
   4   6   5       57.16       54.51      1.35 o 
   5   6   5       33.46       34.31      1.20 o 
  -4   7   5        4.66        5.42      1.39 o 
  -3   7   5       25.80       24.76      1.07 o 
  -2   7   5        4.86        6.05      0.49 o 
  -1   7   5       53.44       48.99      0.96 o 
   0   7   5       27.09       27.88      0.76 o 
   1   7   5      323.42      310.64      3.28 o 
   2   7   5       46.43       48.93      1.25 o 
   3   7   5        0.27       -0.11      0.40 o 
   4   7   5        0.00       -0.59      0.42 o 
   5   7   5       95.29       95.50      1.95 o 
  -3   8   5        1.96        1.70      0.55 o 
  -2   8   5       10.32        9.56      0.59 o 
  -1   8   5       43.88       46.33      0.99 o 
   0   8   5       54.49       58.52      2.35 o 
   1   8   5        0.39        0.61      0.46 o 
   2   8   5      118.23      117.41      2.57 o 
   3   8   5       44.85       43.35      1.42 o 
   4   8   5        0.00        0.03      0.71 o 
   5   8   5        1.33        1.16      0.90 o 
  -2   9   5        7.16        8.34      0.58 o 
  -1   9   5       23.87       26.38      1.00 o 
   0   9   5       10.41       11.09      0.85 o 
   1   9   5       86.39       83.59      1.70 o 
   2   9   5       23.55       25.03      1.49 o 
   3   9   5       24.84       26.40      1.13 o 
   4   9   5        1.96        1.26      0.61 o 
  -1  10   5       15.37       19.18      0.93 o 
   0  10   5        1.96        2.18      0.71 o 
   1  10   5       89.15       93.16      1.90 o 
   2  10   5       25.94       24.08      1.09 o 
   3  10   5        6.28        4.47      0.87 o 
  -3  -7   6        5.46        6.86      0.71 o 
  -2  -7   6      109.76      115.53      2.17 o 
  -1  -7   6       51.50       52.04      1.84 o 
   0  -7   6        0.44        0.37      0.61 o 
   1  -7   6       34.18       38.92      1.54 o 
  -4  -6   6      125.47      130.80      3.02 o 
  -3  -6   6        4.47        5.14      0.64 o 
  -2  -6   6       20.25       21.31      0.75 o 
  -1  -6   6        0.80        1.23      0.53 o 
   0  -6   6       56.88       54.96      1.72 o 
   1  -6   6        4.05        3.82      0.72 o 
   2  -6   6        1.15        0.41      0.73 o 
  -4  -5   6        3.56        3.64      0.64 o 
  -3  -5   6      156.80      155.58      2.30 o 
  -2  -5   6       19.25       20.69      0.71 o 
  -1  -5   6       63.55       62.21      1.06 o 
   0  -5   6        0.10        0.59      0.50 o 
   1  -5   6       21.20       21.29      1.07 o 
   2  -5   6       51.63       48.51      1.56 o 
   3  -5   6        6.76        6.85      0.89 o 
  -5  -4   6       13.85       13.24      0.95 o 
  -4  -4   6        0.40       -0.06      0.73 o 
  -3  -4   6       76.21       71.48      1.51 o 
  -2  -4   6        0.22        0.34      0.43 o 
  -1  -4   6       10.03       10.41      0.56 o 
   0  -4   6      260.23      259.55      2.11 o 
   1  -4   6      117.35      117.57      3.37 o 
   2  -4   6      216.85      201.18      3.99 o 
   3  -4   6       12.46       12.23      1.60 o 
   4  -4   6        6.66        7.04      0.94 o 
  -5  -3   6        3.18        2.79      0.58 o 
  -4  -3   6        0.59        1.17      0.46 o 
  -3  -3   6      114.16      115.68      2.69 o 
  -2  -3   6        6.12        6.36      0.42 o 
  -1  -3   6      474.12      472.39      3.21 o 
   0  -3   6      130.06      120.36      1.31 o 
   1  -3   6       48.88       48.24      1.33 o 
   2  -3   6       48.19       47.48      1.39 o 
   3  -3   6        5.29        4.74      0.70 o 
   4  -3   6        0.03       -0.56      0.73 o 
  -5  -2   6       10.77       10.25      1.53 o 
  -4  -2   6        1.08        1.21      0.46 o 
  -3  -2   6      372.27      353.63      3.59 o 
  -2  -2   6       28.18       27.02      0.73 o 
  -1  -2   6      279.42      272.97      2.13 o 
   0  -2   6       52.43       49.52      0.85 o 
   1  -2   6       14.03       13.01      0.48 o 
   2  -2   6        0.95        0.67      0.46 o 
   3  -2   6        8.07        7.71      0.83 o 
   4  -2   6        5.24        5.78      0.78 o 
  -5  -1   6       43.48       41.54      1.35 o 
  -4  -1   6        0.80        0.23      0.45 o 
  -3  -1   6      149.50      146.81      2.11 o 
  -2  -1   6       66.35       67.08      0.83 o 
  -1  -1   6        3.90        2.84      0.29 o 
   0  -1   6        4.60        3.71      0.34 o 
   1  -1   6       57.95       46.43      0.78 o 
   2  -1   6       74.69       74.87      1.36 o 
   3  -1   6       17.95       19.13      1.02 o 
   4  -1   6       19.97       19.96      1.07 o 
   5  -1   6       26.66       24.06      2.08 o 
  -5   0   6       48.81       48.35      1.47 o 
  -4   0   6       44.84       47.93      1.37 o 
  -3   0   6       12.45       12.28      0.77 o 
  -2   0   6       83.25       80.31      1.43 o 
  -1   0   6       70.82       59.58      0.81 o 
   0   0   6       80.10       89.85      1.05 o 
   1   0   6       25.91       24.09      0.62 o 
   2   0   6      108.67      114.28      1.24 o 
   3   0   6       19.75       20.69      0.60 o 
   4   0   6        6.18        6.58      0.77 o 
   5   0   6        3.19        3.30      0.75 o 
  -5   1   6       20.29       19.28      1.06 o 
  -4   1   6       17.69       16.38      0.91 o 
  -3   1   6       16.25       16.16      0.88 o 
  -2   1   6        0.02        0.37      0.35 o 
  -1   1   6        0.79        0.37      0.20 o 
   0   1   6      213.23      208.05      1.97 o 
   1   1   6      229.12      226.09      1.83 o 
   2   1   6       25.90       23.19      0.61 o 
   3   1   6       84.37       81.19      1.13 o 
   4   1   6       46.70       47.37      0.96 o 
   5   1   6        0.56       -0.25      0.85 o 
  -5   2   6        2.27        1.20      0.58 o 
  -4   2   6       13.40       11.20      0.90 o 
  -3   2   6      175.41      165.68      2.29 o 
  -2   2   6       83.76       90.65      1.57 o 
  -1   2   6        2.85        3.51      0.29 o 
   0   2   6        6.24        5.78      0.36 o 
   1   2   6      630.08      645.77      3.91 o 
   2   2   6       19.14       16.82      0.57 o 
   3   2   6      113.72      114.06      1.88 o 
   4   2   6        0.02       -0.37      0.36 o 
   5   2   6       13.40       12.15      1.18 o 
  -5   3   6        0.52        0.30      0.75 o 
  -4   3   6       10.99       10.15      1.11 o 
  -3   3   6        0.33        0.22      0.46 o 
  -2   3   6      153.42      154.08      1.28 o 
  -1   3   6      123.16      123.27      1.21 o 
   0   3   6       10.60       11.84      0.48 o 
   1   3   6      114.76      111.69      1.18 o 
   2   3   6      196.90      199.26      1.76 o 
   3   3   6        0.56        0.32      0.30 o 
   4   3   6        0.09       -0.22      0.45 o 
   5   3   6        3.54        4.32      0.57 o 
  -5   4   6        0.01       -0.38      0.52 o 
  -4   4   6       12.39       11.41      0.88 o 
  -3   4   6      187.79      180.26      2.52 o 
  -2   4   6      148.84      141.78      1.37 o 
  -1   4   6      230.06      242.77      1.95 o 
   0   4   6       11.27       14.25      0.54 o 
   1   4   6      183.45      175.47      1.56 o 
   2   4   6       97.31       97.48      1.14 o 
   3   4   6      168.83      159.44      1.60 o 
   4   4   6        9.81        8.24      0.66 o 
   5   4   6       18.70       19.02      0.90 o 
  -4   5   6        3.54        4.15      0.72 o 
  -3   5   6       87.58       90.48      1.80 o 
  -2   5   6       26.18       25.09      0.66 o 
  -1   5   6       85.66       93.86      1.20 o 
   0   5   6       50.14       46.67      1.24 o 
   1   5   6       54.67       52.06      0.84 o 
   2   5   6       26.49       25.25      0.60 o 
   3   5   6       25.04       23.77      0.90 o 
   4   5   6       40.23       40.61      1.18 o 
   5   5   6       27.54       28.53      1.10 o 
  -4   6   6       32.99       34.23      1.40 o 
  -3   6   6        0.48        0.94      0.54 o 
  -2   6   6       47.81       42.24      0.89 o 
  -1   6   6        6.38        8.93      0.52 o 
   0   6   6        1.86        1.68      0.34 o 
   1   6   6        9.76        8.59      0.44 o 
   2   6   6      492.01      474.34      4.14 o 
   3   6   6       30.87       28.82      1.01 o 
   4   6   6      231.96      221.28      4.46 o 
   5   6   6        0.54        0.65      0.50 o 
  -3   7   6       49.20       54.11      1.52 o 
  -2   7   6        1.96        3.54      0.42 o 
  -1   7   6      227.77      238.96      2.23 o 
   0   7   6       48.65       38.50      0.87 o 
   1   7   6       58.33       54.79      1.28 o 
   2   7   6      115.01      102.25      1.75 o 
   3   7   6        4.39        5.41      0.80 o 
   4   7   6        1.56        2.52      0.99 o 
   5   7   6        2.56        2.06      0.60 o 
  -3   8   6        0.33        0.81      1.25 o 
  -2   8   6       11.17       11.08      1.07 o 
  -1   8   6       31.91       27.50      0.83 o 
   0   8   6       70.02       70.71      1.50 o 
   1   8   6        1.14        0.26      0.48 o 
   2   8   6       63.09       62.48      1.45 o 
   3   8   6       39.51       40.28      1.27 o 
   4   8   6      190.16      183.39      2.70 o 
  -2   9   6       76.17       86.42      1.45 o 
  -1   9   6        0.00        1.22      0.48 o 
   0   9   6       44.59       49.77      1.82 o 
   1   9   6       36.01       34.09      1.49 o 
   2   9   6       32.00       30.81      1.32 o 
   3   9   6        8.27        7.73      0.83 o 
   4   9   6       18.18       17.28      1.03 o 
  -1  10   6        2.45        3.85      0.60 o 
   0  10   6       39.66       44.74      1.35 o 
   1  10   6       21.10       23.46      1.09 o 
   2  10   6       45.92       48.85      1.46 o 
   3  10   6       15.19       14.33      1.56 o 
  -1  -7   7       61.88       65.71      1.80 o 
  -3  -6   7       88.82       96.45      1.93 o 
  -2  -6   7       34.51       37.06      1.28 o 
  -1  -6   7       20.49       21.90      1.12 o 
   0  -6   7       40.80       40.79      1.46 o 
   1  -6   7        0.89        1.01      1.27 o 
  -4  -5   7        0.37       -0.41      0.53 o 
  -3  -5   7       34.39       35.06      1.25 o 
  -2  -5   7       30.01       29.66      0.86 o 
  -1  -5   7        6.13        6.13      1.39 o 
   0  -5   7        0.06        0.27      0.54 o 
   1  -5   7        0.10        0.18      0.78 o 
   2  -5   7       23.64       22.18      1.25 o 
  -4  -4   7       22.50       23.03      1.11 o 
  -3  -4   7        3.65        4.09      0.62 o 
  -2  -4   7       16.68       15.87      0.66 o 
  -1  -4   7       31.08       32.04      0.85 o 
   0  -4   7       55.83       54.95      1.46 o 
   1  -4   7        9.00        6.61      0.76 o 
   2  -4   7       49.80       49.70      2.43 o 
   3  -4   7       27.37       28.56      1.38 o 
  -4  -3   7       13.91       14.74      1.37 o 
  -3  -3   7       20.11       17.70      0.92 o 
  -2  -3   7       18.14       18.06      0.75 o 
  -1  -3   7        1.96        1.68      0.34 o 
   0  -3   7       59.10       58.96      1.01 o 
   1  -3   7      105.74      103.33      2.34 o 
   2  -3   7        0.45        0.62      0.54 o 
   3  -3   7       37.96       35.07      1.93 o 
   4  -3   7        1.07        1.23      0.72 o 
  -5  -2   7        0.72        0.87      0.59 o 
  -4  -2   7       20.31       19.86      1.03 o 
  -3  -2   7       14.94       12.58      0.94 o 
  -2  -2   7      261.60      260.88      2.15 o 
  -1  -2   7       23.18       24.75      0.71 o 
   0  -2   7       67.03       68.12      1.05 o 
   1  -2   7      100.41       97.66      1.82 o 
   2  -2   7       30.39       28.65      1.30 o 
   3  -2   7        7.70        7.57      0.84 o 
   4  -2   7        5.82        7.56      0.89 o 
  -5  -1   7       42.88       40.87      1.40 o 
  -4  -1   7        4.94        4.95      0.66 o 
  -3  -1   7       14.28       13.12      0.85 o 
  -2  -1   7      131.31      124.84      1.90 o 
  -1  -1   7      209.31      194.81      1.74 o 
   0  -1   7       26.58       28.24      0.71 o 
   1  -1   7        0.48        0.37      0.48 o 
   2  -1   7       27.65       29.50      1.15 o 
   3  -1   7       48.54       42.21      1.39 o 
   4  -1   7        2.35        2.74      0.97 o 
  -5   0   7        4.24        4.37      0.70 o 
  -4   0   7       25.62       25.32      1.06 o 
  -3   0   7       87.49       81.46      1.66 o 
  -2   0   7        0.10        0.24      0.42 o 
  -1   0   7      245.39      225.49      1.86 o 
   0   0   7       16.47       16.77      0.59 o 
   1   0   7        8.86        8.24      0.46 o 
   2   0   7       15.70       16.58      0.73 o 
   3   0   7       70.58       69.77      2.29 o 
   4   0   7       39.49       41.07      1.51 o 
   5   0   7        0.09       -0.64      0.61 o 
  -5   1   7        2.21        2.28      0.63 o 
  -4   1   7       95.15       98.01      1.95 o 
  -3   1   7        0.72        0.68      0.47 o 
  -2   1   7      108.29      101.95      2.45 o 
  -1   1   7       33.66       37.27      0.68 o 
   0   1   7      313.33      306.19      2.32 o 
   1   1   7        2.62        2.35      0.34 o 
   2   1   7       83.17       92.84      1.22 o 
   3   1   7        9.45        8.23      0.73 o 
   4   1   7      153.76      158.71      2.95 o 
   5   1   7        0.02       -1.63      1.09 o 
  -5   2   7       30.58       32.08      1.82 o 
  -4   2   7        1.03        0.22      0.50 o 
  -3   2   7        5.45        5.58      0.64 o 
  -2   2   7       65.69       54.68      1.30 o 
  -1   2   7       68.03       71.70      1.09 o 
   0   2   7        6.14        4.54      0.38 o 
   1   2   7        4.20        3.88      0.38 o 
   2   2   7      160.54      158.22      1.63 o 
   3   2   7      159.34      156.87      1.71 o 
   4   2   7       73.05       75.92      1.26 o 
   5   2   7       25.31       24.79      2.10 o 
  -5   3   7       14.27       14.47      1.08 o 
  -4   3   7        8.08        8.05      0.82 o 
  -3   3   7       25.87       23.97      1.08 o 
  -2   3   7      204.62      193.54      2.49 o 
  -1   3   7       95.55       89.98      1.09 o 
   0   3   7     1375.40     1395.43     12.37 o 
   1   3   7      187.76      182.28      1.70 o 
   2   3   7      238.91      234.75      2.06 o 
   3   3   7        1.06        0.26      0.32 o 
   4   3   7       14.02       13.30      0.67 o 
   5   3   7        3.42        3.44      0.99 o 
  -4   4   7       11.21       11.82      0.95 o 
  -3   4   7       72.42       67.70      1.63 o 
  -2   4   7      108.43       99.92      3.11 o 
  -1   4   7      142.25      128.66      1.39 o 
   0   4   7      301.18      301.69      2.32 o 
   1   4   7       71.14       72.90      1.04 o 
   2   4   7       14.38       13.39      0.78 o 
   3   4   7       30.04       28.88      0.97 o 
   4   4   7      126.34      126.38      1.96 o 
   5   4   7       22.18       23.45      1.53 o 
  -4   5   7       10.57        9.29      0.88 o 
  -3   5   7       98.26       97.11      1.95 o 
  -2   5   7       14.91       18.08      0.98 o 
  -1   5   7       19.25       17.24      0.68 o 
   0   5   7       12.31       12.42      0.59 o 
   1   5   7      308.27      306.38      2.39 o 
   2   5   7       36.80       38.37      1.14 o 
   3   5   7        0.15        0.42      0.45 o 
   4   5   7        1.19        0.60      0.43 o 
   5   5   7       59.94       62.72      1.55 o 
  -4   6   7       55.13       57.76      1.73 o 
  -3   6   7       60.38       66.52      1.66 o 
  -2   6   7       23.48       21.90      1.25 o 
   0   6   7       28.62       34.40      0.80 o 
   1   6   7        0.25        0.17      0.26 o 
   2   6   7       12.52       11.35      0.75 o 
   3   6   7      136.88      129.28      2.02 o 
   4   6   7       17.91       17.28      0.89 o 
   5   6   7       52.01       51.12      1.48 o 
  -3   7   7        0.07        0.34      0.56 o 
  -2   7   7       13.75       16.29      0.97 o 
  -1   7   7        0.80        0.58      0.36 o 
   0   7   7      149.20      148.70      2.04 o 
   1   7   7      201.28      185.01      4.79 o 
   2   7   7       92.39       83.76      1.63 o 
   3   7   7       98.10       91.76      1.77 o 
   4   7   7        3.41        2.67      0.57 o 
  -2   8   7       26.40       25.67      1.13 o 
  -1   8   7        6.75        5.55      0.61 o 
   0   8   7       52.90       44.61      1.27 o 
   1   8   7       62.22       56.07      1.40 o 
   2   8   7        0.51        1.42      0.52 o 
   3   8   7        6.56        7.52      0.76 o 
   4   8   7       16.88       17.24      1.01 o 
  -2   9   7       33.25       34.09      1.34 o 
  -1   9   7       36.06       40.37      1.23 o 
   0   9   7        3.52        4.45      0.94 o 
   1   9   7        5.37        6.02      0.70 o 
   2   9   7       33.40       33.18      1.23 o 
   3   9   7       35.65       34.34      1.25 o 
   0  10   7       25.51       27.91      1.17 o 
   1  10   7       17.92       18.56      1.05 o 
   2  10   7       18.86       20.10      1.46 o 
  -1  -6   8       37.45       40.12      1.44 o 
  -3  -5   8        0.08       -0.67      1.44 o 
  -2  -5   8       24.39       25.68      1.12 o 
  -1  -5   8       32.03       34.10      1.27 o 
   0  -5   8        2.02        1.91      0.64 o 
   1  -5   8        0.06        0.00      0.59 o 
  -3  -4   8        2.94        2.63      1.34 o 
  -2  -4   8        9.72        9.68      0.80 o 
  -1  -4   8        0.00        0.50      0.46 o 
   0  -4   8      103.12      102.52      2.59 o 
   1  -4   8        4.09        3.80      0.71 o 
   2  -4   8        0.33       -0.47      0.59 o 
  -4  -3   8       13.17       12.67      0.94 o 
  -3  -3   8        7.72        7.05      1.23 o 
  -2  -3   8       26.87       29.08      1.14 o 
  -1  -3   8       56.11       54.74      1.04 o 
   0  -3   8       24.68       25.06      1.60 o 
   1  -3   8       50.66       50.40      1.52 o 
   2  -3   8       19.85       20.17      1.12 o 
   3  -3   8        0.06       -0.96      0.75 o 
  -4  -2   8       92.55       94.88      2.01 o 
  -3  -2   8       14.66       13.88      1.51 o 
  -2  -2   8       55.38       52.86      1.36 o 
  -1  -2   8       27.85       27.80      0.77 o 
   0  -2   8       67.25       68.07      1.12 o 
   1  -2   8       65.01       72.70      2.95 o 
   2  -2   8       25.57       22.54      1.11 o 
   3  -2   8        0.01        0.00      0.55 o 
  -4  -1   8       97.95       96.43      2.04 o 
  -3  -1   8        8.37        6.59      0.72 o 
  -2  -1   8        5.08        3.36      0.58 o 
  -1  -1   8        8.80        7.65      0.76 o 
   0  -1   8      390.70      359.77      2.77 o 
   1  -1   8       26.77       29.39      1.47 o 
   2  -1   8       83.43       74.20      1.71 o 
   3  -1   8       13.68       15.56      1.02 o 
   4  -1   8        1.34       -0.47      1.01 o 
  -4   0   8       28.77       26.27      1.20 o 
  -3   0   8      203.91      200.81      2.75 o 
  -2   0   8      120.80      108.88      1.87 o 
  -1   0   8       56.37       51.24      1.25 o 
   0   0   8       90.19       83.75      1.20 o 
   1   0   8       75.73       86.69      1.21 o 
   2   0   8       20.43       26.31      1.12 o 
   3   0   8        0.35       -0.14      0.53 o 
   4   0   8       21.67       23.18      1.42 o 
  -4   1   8       36.77       32.56      1.30 o 
  -3   1   8      156.04      142.69      2.31 o 
  -2   1   8       23.23       24.53      1.93 o 
  -1   1   8        1.68        1.17      0.33 o 
   0   1   8      126.29      122.47      1.42 o 
   1   1   8       37.34       32.23      0.80 o 
   2   1   8      107.65       97.84      1.33 o 
   3   1   8       18.87       22.29      1.44 o 
   4   1   8        0.14       -0.18      0.56 o 
  -4   2   8       18.49       16.85      1.01 o 
  -3   2   8       46.65       50.85      1.45 o 
  -2   2   8       87.30       86.79      1.75 o 
  -1   2   8      105.29      109.38      2.03 o 
   0   2   8        1.03        1.13      0.35 o 
   1   2   8       60.66       61.16      1.04 o 
   2   2   8       21.10       24.89      0.75 o 
   3   2   8      152.62      149.49      1.73 o 
   4   2   8        0.02       -0.78      0.52 o 
   5   2   8        1.38       -0.33      0.80 o 
  -4   3   8        9.72        9.55      0.87 o 
  -3   3   8       18.73       17.71      1.00 o 
  -2   3   8        4.83        3.87      0.62 o 
  -1   3   8       56.75       55.14      0.90 o 
   0   3   8        9.32        7.13      0.47 o 
   1   3   8      727.41      721.74      4.55 o 
   2   3   8        6.42        6.80      0.50 o 
   3   3   8      222.25      219.11      3.34 o 
   4   3   8        0.53       -0.10      0.42 o 
   5   3   8        0.00       -0.61      0.75 o 
  -4   4   8        5.14        4.60      0.85 o 
  -3   4   8        8.90        8.26      0.80 o 
  -2   4   8      207.73      209.01      2.77 o 
  -1   4   8      169.72      171.65      1.70 o 
   0   4   8      254.92      254.09      2.16 o 
   1   4   8      144.33      138.88      1.52 o 
   2   4   8        2.14        3.10      0.39 o 
   3   4   8        2.29        2.63      0.59 o 
   4   4   8        0.17        0.97      0.42 o 
   5   4   8        6.71        7.94      0.72 o 
  -4   5   8       35.92       31.38      1.40 o 
  -3   5   8       21.59       20.83      1.13 o 
  -2   5   8      176.71      172.00      2.92 o 
  -1   5   8       75.55       79.01      1.18 o 
   0   5   8        7.54        7.71      0.65 o 
   1   5   8        0.02        0.37      0.31 o 
   2   5   8       20.98       23.90      0.92 o 
   3   5   8       40.21       38.32      1.13 o 
   4   5   8        8.90        9.69      0.78 o 
   5   5   8        1.58        2.60      0.58 o 
  -3   6   8       13.01       14.16      1.00 o 
  -2   6   8       29.59       30.29      1.20 o 
  -1   6   8        4.12        5.12      0.49 o 
   0   6   8       15.58       15.82      0.67 o 
   1   6   8       50.18       50.94      1.23 o 
   2   6   8        2.63        2.57      0.50 o 
   3   6   8       38.30       35.73      1.15 o 
   4   6   8       83.57       81.24      1.75 o 
  -3   7   8        7.09        7.15      0.83 o 
  -2   7   8        4.98        6.27      0.72 o 
  -1   7   8        8.85        8.73      0.64 o 
   0   7   8        2.89        4.11      0.56 o 
   1   7   8      151.62      151.23      2.21 o 
   2   7   8       30.04       27.22      1.07 o 
   3   7   8       26.99       24.73      1.05 o 
   4   7   8        8.19        7.79      0.90 o 
  -2   8   8        7.11        8.75      0.82 o 
  -1   8   8       23.86       23.94      1.03 o 
   0   8   8       20.36       19.41      0.97 o 
   1   8   8       23.97       23.35      1.20 o 
   2   8   8       78.08       75.10      1.68 o 
   3   8   8        7.11        7.11      0.77 o 
   4   8   8        0.01       -0.59      0.51 o 
  -1   9   8       45.47       42.93      1.98 o 
   0   9   8       19.29       20.93      1.03 o 
   1   9   8        4.81        6.22      0.73 o 
   2   9   8       37.83       36.96      1.30 o 
   3   9   8       25.18       26.31      1.27 o 
  -2  -4   9       42.42       40.14      1.38 o 
  -1  -4   9        5.27        6.41      0.74 o 
   0  -4   9        2.00        2.14      0.65 o 
   1  -4   9       80.26       86.50      2.07 o 
  -3  -3   9        0.24        0.68      1.18 o 
  -2  -3   9       39.05       36.36      1.26 o 
  -1  -3   9       37.28       39.73      0.99 o 
   0  -3   9        3.88        5.72      0.73 o 
   1  -3   9        5.60        5.67      0.79 o 
   2  -3   9        6.05        5.70      0.86 o 
  -3  -2   9      117.38      123.47      2.25 o 
  -2  -2   9        0.00       -0.20      0.50 o 
  -1  -2   9      134.66      137.67      2.15 o 
   0  -2   9        7.56        8.87      0.77 o 
   1  -2   9       29.45       30.55      1.24 o 
   2  -2   9        9.51       12.44      1.02 o 
   3  -2   9       46.34       44.97      2.15 o 
  -4  -1   9       43.56       47.94      1.53 o 
  -3  -1   9       39.23       41.42      1.42 o 
  -2  -1   9        0.19        0.48      0.54 o 
  -1  -1   9        3.17        1.99      0.59 o 
   0  -1   9       12.24       12.68      0.63 o 
   1  -1   9       53.21       45.83      1.39 o 
   2  -1   9       19.74       18.50      1.06 o 
   3  -1   9        4.05        3.32      0.75 o 
  -4   0   9       10.04        9.46      0.89 o 
  -3   0   9       35.98       33.82      1.31 o 
  -2   0   9       72.08       66.84      1.62 o 
  -1   0   9      254.78      244.66      2.94 o 
   0   0   9       32.28       27.22      0.81 o 
   1   0   9       87.05       84.52      1.27 o 
   2   0   9       17.74       21.60      1.12 o 
   3   0   9        0.13       -0.29      0.58 o 
   4   0   9        1.08        2.03      0.76 o 
  -4   1   9       48.32       45.66      1.50 o 
  -3   1   9       33.99       32.45      1.30 o 
  -2   1   9       73.20       64.46      1.62 o 
  -1   1   9       98.43       94.53      1.78 o 
   0   1   9        3.90        5.80      0.48 o 
   1   1   9        4.24        5.19      0.49 o 
   2   1   9        0.71        1.03      0.38 o 
   3   1   9        5.43        4.77      0.78 o 
   4   1   9       42.29       41.79      1.56 o 
  -4   2   9       48.56       45.85      1.58 o 
  -3   2   9       21.08       17.38      1.05 o 
  -2   2   9        0.01       -0.37      0.51 o 
  -1   2   9       15.89       15.13      0.95 o 
   0   2   9       13.60       15.12      0.67 o 
   1   2   9       27.59       26.98      0.78 o 
   2   2   9       52.44       52.95      1.06 o 
   3   2   9       16.25       18.08      1.03 o 
   4   2   9       80.48       79.73      2.88 o 
  -4   3   9        1.33        1.18      0.94 o 
  -3   3   9        6.42        7.33      0.80 o 
  -2   3   9       26.12       24.71      1.77 o 
  -1   3   9       15.89       15.48      0.95 o 
   0   3   9       11.47       11.26      0.60 o 
   1   3   9      114.45      114.79      1.46 o 
   2   3   9      188.38      190.98      2.01 o 
   3   3   9       26.68       28.37      0.86 o 
   4   3   9       33.55       33.83      1.84 o 
  -3   4   9        4.97        4.52      0.73 o 
  -2   4   9        5.70        5.50      0.71 o 
  -1   4   9      113.52      110.44      1.95 o 
   0   4   9       30.29       29.20      0.82 o 
   1   4   9       14.92       14.23      0.64 o 
   2   4   9       85.57       85.71      1.28 o 
   3   4   9       11.08       10.56      0.73 o 
   4   4   9        1.25        1.97      0.49 o 
  -3   5   9       57.11       55.28      1.64 o 
  -2   5   9       28.41       27.83      1.18 o 
  -1   5   9      154.64      155.34      2.37 o 
   0   5   9       86.80       89.30      1.32 o 
   1   5   9        0.02        0.15      0.34 o 
   2   5   9        4.07        5.28      0.60 o 
   3   5   9       30.52       32.54      1.05 o 
   4   5   9        3.96        4.26      0.66 o 
  -3   6   9       19.42       20.70      1.22 o 
  -2   6   9       40.26       40.60      1.91 o 
  -1   6   9       13.67       13.43      1.86 o 
   0   6   9       54.52       55.87      1.07 o 
   1   6   9        2.39        1.70      0.50 o 
   2   6   9       50.98       50.88      1.30 o 
   3   6   9        7.96        5.65      0.66 o 
   4   6   9       49.36       48.48      1.43 o 
  -2   7   9       18.27       21.89      1.17 o 
  -1   7   9       20.44       20.84      1.11 o 
   0   7   9        0.00        0.05      0.50 o 
   1   7   9        2.00        1.85      0.59 o 
   2   7   9       47.87       46.37      1.32 o 
   3   7   9       46.27       43.29      2.05 o 
  -1   8   9       13.02       11.42      1.23 o 
   0   8   9       82.96       88.65      2.36 o 
   1   8   9        2.98        2.87      0.63 o 
   2   8   9        1.60        1.86      0.57 o 
   3   8   9       36.26       35.67      2.26 o 
   0   9   9       26.92       27.23      1.17 o 
   1   9   9       14.09       14.00      1.60 o 
   2   9   9       10.97       13.11      0.98 o 
  -2  -3  10        2.43        2.88      1.53 o 
  -1  -3  10       29.00       29.25      2.08 o 
   0  -3  10       67.65       73.83      1.84 o 
   1  -3  10        5.72        7.01      0.89 o 
  -2  -2  10       24.83       29.97      1.28 o 
  -1  -2  10        8.19        7.97      0.80 o 
   0  -2  10       11.03       11.09      0.87 o 
   1  -2  10        6.52        8.53      1.04 o 
   2  -2  10       24.70       25.01      1.33 o 
  -3  -1  10        9.61        9.38      0.95 o 
  -2  -1  10       28.28       31.70      1.30 o 
  -1  -1  10       19.74       20.49      1.14 o 
   0  -1  10        4.88        4.44      0.49 o 
   1  -1  10       27.86       30.81      1.23 o 
   2  -1  10       53.46       50.12      1.64 o 
  -3   0  10        0.12       -0.62      0.73 o 
  -2   0  10        0.65        1.46      0.94 o 
  -1   0  10       76.70       73.97      1.71 o 
   0   0  10       35.00       32.51      0.91 o 
   1   0  10        9.00        8.31      0.79 o 
   2   0  10       10.46       10.34      0.93 o 
   3   0  10        6.50        7.70      0.93 o 
  -3   1  10        8.76        9.31      1.18 o 
  -2   1  10       44.04       43.33      1.51 o 
  -1   1  10       13.09       11.18      0.87 o 
   0   1  10      136.63      136.73      1.67 o 
   1   1  10        0.84        1.78      0.41 o 
   2   1  10        0.10        0.39      0.55 o 
   3   1  10        0.21        0.73      0.75 o 
  -3   2  10       47.30       44.44      1.55 o 
  -2   2  10       29.81       30.72      1.30 o 
  -1   2  10        1.63        2.53      0.63 o 
   0   2  10       29.81       28.80      0.84 o 
   1   2  10        7.26        8.33      0.58 o 
   2   2  10        7.85        9.12      0.93 o 
   3   2  10       23.88       21.29      1.15 o 
  -3   3  10       22.07       21.09      1.17 o 
  -2   3  10        0.72        1.04      0.57 o 
  -1   3  10       22.80       24.18      1.13 o 
   0   3  10      102.26      108.36      1.44 o 
   1   3  10       27.49       31.06      0.85 o 
   2   3  10       26.45       26.33      0.86 o 
   3   3  10       28.13       30.92      1.51 o 
  -3   4  10        0.24       -0.17      0.56 o 
  -2   4  10        4.08        4.99      0.73 o 
  -1   4  10        1.87        2.46      0.90 o 
   0   4  10      154.79      158.04      2.31 o 
   1   4  10       12.28       12.49      0.65 o 
   2   4  10       24.68       24.80      0.80 o 
   3   4  10       18.53       21.03      1.23 o 
  -2   5  10       12.64       14.69      1.02 o 
  -1   5  10        0.24        0.96      0.59 o 
   0   5  10       15.48       15.15      1.23 o 
   1   5  10      134.40      134.63      1.68 o 
   2   5  10        3.25        3.76      0.61 o 
   3   5  10        3.96        4.10      0.61 o 
  -2   6  10        0.63        0.57      0.57 o 
  -1   6  10       16.74       18.17      1.05 o 
   0   6  10       35.08       40.13      1.26 o 
   1   6  10       72.95       77.59      1.60 o 
   2   6  10       40.58       38.54      1.22 o 
   3   6  10        0.11       -0.20      0.45 o 
  -1   7  10       72.58       83.62      1.88 o 
   0   7  10        0.19        0.38      0.75 o 
   1   7  10        0.14       -0.07      0.54 o 
   2   7  10       12.89       12.34      0.90 o 
   3   7  10        2.84        2.89      0.61 o 
   0   8  10        0.32        1.04      0.80 o 
   1   8  10       82.78       88.64      1.87 o 
   2   8  10        7.46        8.25      0.80 o 
  -1  -1  11        7.52        8.76      0.91 o 
   0  -1  11       41.19       40.01      2.31 o 
   1  -1  11        0.00        0.72      0.71 o 
  -2   0  11        0.30        0.92      0.67 o 
  -1   0  11       17.31       19.91      1.15 o 
   0   0  11        9.13        8.64      0.83 o 
   1   0  11       56.78       56.18      1.57 o 
  -2   1  11       30.73       28.74      1.38 o 
  -1   1  11        0.00        0.61      0.92 o 
   0   1  11        1.57        2.49      0.61 o 
   1   1  11       52.09       51.72      1.47 o 
   2   1  11        1.60        2.18      1.96 o 
  -2   2  11       57.36       56.78      1.68 o 
  -1   2  11        5.06        5.50      0.77 o 
   0   2  11        1.86        2.39      1.13 o 
   1   2  11       33.38       38.90      1.17 o 
   2   2  11       43.28       47.27      1.47 o 
  -2   3  11        0.45        0.28      0.60 o 
  -1   3  11       28.46       27.88      1.20 o 
   0   3  11       31.61       36.18      1.28 o 
   1   3  11       35.32       40.14      0.98 o 
   2   3  11       35.93       42.25      1.06 o 
  -2   4  11       21.45       22.62      1.22 o 
  -1   4  11        1.30        0.80      1.09 o 
   0   4  11       23.48       26.03      1.39 o 
   1   4  11        0.27        0.77      0.58 o 
   2   4  11       49.04       53.10      1.37 o 
  -1   5  11       44.13       50.62      1.53 o 
   0   5  11        9.80       10.00      0.83 o 
   1   5  11        6.58        6.76      0.70 o 
   2   5  11       58.07       61.96      1.56 o 
  -1   6  11        0.61        1.31      0.54 o 
   0   6  11       26.32       29.01      1.65 o 
   1   6  11        3.95        4.93      0.68 o 
   2   6  11       10.84       12.19      0.90 o 
   1   7  11        2.90        2.48      1.49 o 
   0   2  12       13.26       13.80      1.32 o 
   0   3  12        1.32        1.25      0.58 o 
                                                 
